# Supplementary material for: Fbxo22 inhibits metastasis in triple-negative breast cancer through ubiquitin modification of KDM5A and regulation of H3K4me3 demethylation
Source: Cell Biol Toxicol. 2022 Sep 16;39(4):1641–55. doi: 10.1007/s10565-022-09754-w (PMC10425479; doi:10.1007/s10565-022-09754-w)
Supplement: Supplementary file 2 — Supplementary file2 (XLSX 58 KB) [file 10565_2022_9754_MOESM2_ESM.xlsx]

## Sheet: Table S2
Table S2 Correlation of FBXO22 and CDKN2A(p16) with prognosis of breast cancer patients
Cancer	Patient_id	Event	Time	FBXO22	CDKN2A(p16)
BRCA	TCGA-5T-A9QA	0	12	0.533582	0.533582
BRCA	TCGA-A1-A0SB	0	259	0.169735	0.169735
BRCA	TCGA-A1-A0SD	0	437	0.364203	0.364203
BRCA	TCGA-A1-A0SE	0	1321	0.166232	0.166232
BRCA	TCGA-A1-A0SF	0	1463	0.154252	0.154252
BRCA	TCGA-A1-A0SG	0	434	0.253366	0.253366
BRCA	TCGA-A1-A0SH	0	1437	0.236652	0.236652
BRCA	TCGA-A1-A0SI	0	635	0.13825	0.13825
BRCA	TCGA-A1-A0SJ	0	416	0	0
BRCA	TCGA-A1-A0SK	1	967	0.180767	0.180767
BRCA	TCGA-A1-A0SM	0	242	0.0483075	0.0483075
BRCA	TCGA-A1-A0SN	0	1196	0.0583933	0.0583933
BRCA	TCGA-A1-A0SO	0	852	0.140444	0.140444
BRCA	TCGA-A1-A0SP	0	584	0.290962	0.290962
BRCA	TCGA-A1-A0SQ	0	554	0	0
BRCA	TCGA-A2-A04N	0	3153	0	0
BRCA	TCGA-A2-A04P	1	548	0	0
BRCA	TCGA-A2-A04Q	0	1276	0.0705243	0.0705243
BRCA	TCGA-A2-A04R	0	2365	0.563318	0.563318
BRCA	TCGA-A2-A04T	0	1950	0.111975	0.111975
BRCA	TCGA-A2-A04U	0	671	0.569555	0.569555
BRCA	TCGA-A2-A04V	1	1920	0.0787193	0.0787193
BRCA	TCGA-A2-A04W	0	1918	0.179821	0.179821
BRCA	TCGA-A2-A04X	0	1349	0.440832	0.440832
BRCA	TCGA-A2-A04Y	0	764	0.133859	0.133859
BRCA	TCGA-A2-A0CK	0	3820	0	0
BRCA	TCGA-A2-A0CL	0	1827	0.0824622	0.0824622
BRCA	TCGA-A2-A0CM	1	754	0.0755293	0.0755293
BRCA	TCGA-A2-A0CO	0	3409	0	0
BRCA	TCGA-A2-A0CP	0	2495	0.244451	0.244451
BRCA	TCGA-A2-A0CQ	0	2393	0.301963	0.301963
BRCA	TCGA-A2-A0CR	0	2955	0.241334	0.241334
BRCA	TCGA-A2-A0CS	0	2298	0	0
BRCA	TCGA-A2-A0CT	0	1918	0.554901	0.554901
BRCA	TCGA-A2-A0CU	1	158	0.236548	0.236548
BRCA	TCGA-A2-A0CV	0	1870	0.436552	0.436552
BRCA	TCGA-A2-A0CW	0	1750	0.281155	0.281155
BRCA	TCGA-A2-A0CX	0	1303	0	0
BRCA	TCGA-A2-A0CY	0	1288	0.0828838	0.0828838
BRCA	TCGA-A2-A0CZ	0	1339	0.245942	0.245942
BRCA	TCGA-A2-A0D0	0	643	0.064448	0.064448
BRCA	TCGA-A2-A0D1	0	786	0	0
BRCA	TCGA-A2-A0D2	0	761	0.202316	0.202316
BRCA	TCGA-A2-A0D3	0	736	0.107935	0.107935
BRCA	TCGA-A2-A0D4	0	496	0	0
BRCA	TCGA-A2-A0EM	0	2758	0.381821	0.381821
BRCA	TCGA-A2-A0EN	0	2516	0.0624048	0.0624048
BRCA	TCGA-A2-A0EO	0	2181	0	0
BRCA	TCGA-A2-A0EP	0	3021	0.0664162	0.0664162
BRCA	TCGA-A2-A0EQ	0	2053	0.300836	0.300836
BRCA	TCGA-A2-A0ER	0	1903	0.167311	0.167311
BRCA	TCGA-A2-A0ES	0	1001	0.419543	0.419543
BRCA	TCGA-A2-A0ET	0	807	0.177663	0.177663
BRCA	TCGA-A2-A0EU	0	733	2.55123	2.55123
BRCA	TCGA-A2-A0EV	0	545	0.0653071	0.0653071
BRCA	TCGA-A2-A0EW	0	770	0.399312	0.399312
BRCA	TCGA-A2-A0EX	0	550	0	0
BRCA	TCGA-A2-A0EY	0	485	0	0
BRCA	TCGA-A2-A0ST	0	1643	0.196835	0.196835
BRCA	TCGA-A2-A0SU	0	1352	0.674444	0.674444
BRCA	TCGA-A2-A0SV	1	825	0.461142	0.461142
BRCA	TCGA-A2-A0SW	1	1365	0.140795	0.140795
BRCA	TCGA-A2-A0SX	0	1288	0	0
BRCA	TCGA-A2-A0SY	0	1154	0.403143	0.403143
BRCA	TCGA-A2-A0T0	0	337	0	0
BRCA	TCGA-A2-A0T1	0	323	0.514064	0.514064
BRCA	TCGA-A2-A0T2	1	255	0	0
BRCA	TCGA-A2-A0T3	0	456	0.355932	0.355932
BRCA	TCGA-A2-A0T4	0	395	0.101063	0.101063
BRCA	TCGA-A2-A0T5	0	321	0.3349	0.3349
BRCA	TCGA-A2-A0T6	0	344	0.113651	0.113651
BRCA	TCGA-A2-A0T7	0	397	0.160649	0.160649
BRCA	TCGA-A2-A0YC	0	644	0.22021	0.22021
BRCA	TCGA-A2-A0YD	0	550	0.104079	0.104079
BRCA	TCGA-A2-A0YE	0	253	0.126149	0.126149
BRCA	TCGA-A2-A0YF	0	289	0.245455	0.245455
BRCA	TCGA-A2-A0YG	0	404	0.173731	0.173731
BRCA	TCGA-A2-A0YH	0	379	0.422172	0.422172
BRCA	TCGA-A2-A0YI	0	358	0.234263	0.234263
BRCA	TCGA-A2-A0YJ	0	326	0.315501	0.315501
BRCA	TCGA-A2-A0YK	0	334	0.0766391	0.0766391
BRCA	TCGA-A2-A0YL	0	268	0.0623921	0.0623921
BRCA	TCGA-A2-A0YM	0	662	0.252835	0.252835
BRCA	TCGA-A2-A0YT	1	723	0.67776	0.67776
BRCA	TCGA-A2-A1FV	0	461	0.064851	0.064851
BRCA	TCGA-A2-A1FW	0	221	0.0628146	0.0628146
BRCA	TCGA-A2-A1FX	0	935	0.387134	0.387134
BRCA	TCGA-A2-A1FZ	0	410	0	0
BRCA	TCGA-A2-A1G0	0	380	0.231331	0.231331
BRCA	TCGA-A2-A1G1	0	371	0.103719	0.103719
BRCA	TCGA-A2-A1G4	0	372	0.0565533	0.0565533
BRCA	TCGA-A2-A1G6	0	132	0.0873736	0.0873736
BRCA	TCGA-A2-A259	0	1286	0.195531	0.195531
BRCA	TCGA-A2-A25A	0	2968	0.185972	0.185972
BRCA	TCGA-A2-A25B	0	258	0.126769	0.126769
BRCA	TCGA-A2-A25C	0	285	0.095026	0.095026
BRCA	TCGA-A2-A25D	0	243	0.0600314	0.0600314
BRCA	TCGA-A2-A25E	0	2511	0.271249	0.271249
BRCA	TCGA-A2-A25F	0	114	0	0
BRCA	TCGA-A2-A3KC	0	363	0	0
BRCA	TCGA-A2-A3KD	0	804	0.110223	0.110223
BRCA	TCGA-A2-A3XS	1	1032	0	0
BRCA	TCGA-A2-A3XT	0	2238	0	0
BRCA	TCGA-A2-A3XU	1	912	0.0940058	0.0940058
BRCA	TCGA-A2-A3XV	0	428	0.0703612	0.0703612
BRCA	TCGA-A2-A3XW	0	1209	0	0
BRCA	TCGA-A2-A3XX	0	1168	0	0
BRCA	TCGA-A2-A3XY	0	786	0	0
BRCA	TCGA-A2-A3XZ	0	973	0	0
BRCA	TCGA-A2-A3Y0	0	859	0	0
BRCA	TCGA-A2-A4RW	0	222	0	0
BRCA	TCGA-A2-A4RX	0	274	0	0
BRCA	TCGA-A2-A4RY	0	268	0	0
BRCA	TCGA-A2-A4S0	0	271	0	0
BRCA	TCGA-A2-A4S1	0	365	0	0
BRCA	TCGA-A2-A4S2	0	205	0.200174	0.200174
BRCA	TCGA-A2-A4S3	0	104	0	0
BRCA	TCGA-A7-A0CD	0	171	0.175132	0.175132
BRCA	TCGA-A7-A0CE	0	254	0.155043	0.155043
BRCA	TCGA-A7-A0CG	0	167	0.136683	0.136683
BRCA	TCGA-A7-A0CH	0	162	0.243738	0.243738
BRCA	TCGA-A7-A0CJ	0	189	0.0821759	0.0821759
BRCA	TCGA-A7-A0D9	0	160	5.18431	5.18431
BRCA	TCGA-A7-A0DA	0	373	0.0631882	0.0631882
BRCA	TCGA-A7-A0DB	0	141	9.52844	9.52844
BRCA	TCGA-A7-A13D	0	267	3.93729	3.93729
BRCA	TCGA-A7-A13E	0	287	8.30931	8.30931
BRCA	TCGA-A7-A13F	0	196	0.0714562	0.0714562
BRCA	TCGA-A7-A13G	0	208	0	0
BRCA	TCGA-A7-A13H	0	551	0.156055	0.156055
BRCA	TCGA-A7-A26E	0	421	1.80774	1.80774
BRCA	TCGA-A7-A26F	0	257	0.429151	0.429151
BRCA	TCGA-A7-A26G	0	210	0	0
BRCA	TCGA-A7-A26H	0	65	0.0842017	0.0842017
BRCA	TCGA-A7-A26I	0	122	1.75901	1.75901
BRCA	TCGA-A7-A26J	0	68	0	0
BRCA	TCGA-A7-A2KD	0	182	0	0
BRCA	TCGA-A7-A3IY	0	151	0	0
BRCA	TCGA-A7-A3IZ	0	148	0.0709484	0.0709484
BRCA	TCGA-A7-A3J0	0	76	0.349943	0.349943
BRCA	TCGA-A7-A3J1	0	75	0.108543	0.108543
BRCA	TCGA-A7-A3RF	0	54	0	0
BRCA	TCGA-A7-A425	0	293	0	0
BRCA	TCGA-A7-A426	0	229	0	0
BRCA	TCGA-A7-A4SA	0	241	0.120921	0.120921
BRCA	TCGA-A7-A4SB	0	200	0.134421	0.134421
BRCA	TCGA-A7-A4SC	0	215	0	0
BRCA	TCGA-A7-A4SD	0	168	0	0
BRCA	TCGA-A7-A4SE	0	371	0.416059	0.416059
BRCA	TCGA-A7-A4SF	0	369	0	0
BRCA	TCGA-A7-A56D	0	177	0	0
BRCA	TCGA-A7-A5ZV	0	210	0	0
BRCA	TCGA-A7-A5ZW	0	134	0	0
BRCA	TCGA-A7-A5ZX	0	132	0.0853129	0.0853129
BRCA	TCGA-A7-A6VV	0	181	0.0622878	0.0622878
BRCA	TCGA-A7-A6VW	0	176	0	0
BRCA	TCGA-A7-A6VX	0	169	0.0697656	0.0697656
BRCA	TCGA-A7-A6VY	0	125	0.0565141	0.0565141
BRCA	TCGA-A8-A06N	0	0	0.180687	0.180687
BRCA	TCGA-A8-A06O	0	396	0.123632	0.123632
BRCA	TCGA-A8-A06P	0	396	0	0
BRCA	TCGA-A8-A06Q	0	31	0.381343	0.381343
BRCA	TCGA-A8-A06R	0	547	0.480589	0.480589
BRCA	TCGA-A8-A06T	0	1249	0.336748	0.336748
BRCA	TCGA-A8-A06U	1	883	0.838163	0.838163
BRCA	TCGA-A8-A06X	1	943	0.357952	0.357952
BRCA	TCGA-A8-A06Y	0	791	0.695229	0.695229
BRCA	TCGA-A8-A06Z	0	31	0	0
BRCA	TCGA-A8-A075	0	518	0	0
BRCA	TCGA-A8-A076	0	1642	0.0571318	0.0571318
BRCA	TCGA-A8-A079	0	274	0	0
BRCA	TCGA-A8-A07B	0	1004	0.951534	0.951534
BRCA	TCGA-A8-A07C	0	580	0.145895	0.145895
BRCA	TCGA-A8-A07E	0	608	0.0512602	0.0512602
BRCA	TCGA-A8-A07F	0	577	0.179277	0.179277
BRCA	TCGA-A8-A07G	0	577	0	0
BRCA	TCGA-A8-A07I	0	426	0	0
BRCA	TCGA-A8-A07J	0	365	0.189915	0.189915
BRCA	TCGA-A8-A07L	0	518	0	0
BRCA	TCGA-A8-A07O	0	304	0.0406728	0.0406728
BRCA	TCGA-A8-A07P	0	334	0.12199	0.12199
BRCA	TCGA-A8-A07R	0	273	0.152422	0.152422
BRCA	TCGA-A8-A07S	0	243	0.200434	0.200434
BRCA	TCGA-A8-A07U	0	303	0.403306	0.403306
BRCA	TCGA-A8-A07W	0	304	0.0608739	0.0608739
BRCA	TCGA-A8-A07Z	0	853	0	0
BRCA	TCGA-A8-A081	0	0	0.176456	0.176456
BRCA	TCGA-A8-A082	0	549	0.307135	0.307135
BRCA	TCGA-A8-A083	0	0	0.328857	0.328857
BRCA	TCGA-A8-A084	0	458	0.0992591	0.0992591
BRCA	TCGA-A8-A085	0	1124	0.0903287	0.0903287
BRCA	TCGA-A8-A086	0	396	0	0
BRCA	TCGA-A8-A08A	0	30	0	0
BRCA	TCGA-A8-A08B	0	702	1.46934	1.46934
BRCA	TCGA-A8-A08C	0	608	0.0571439	0.0571439
BRCA	TCGA-A8-A08F	0	549	0	0
BRCA	TCGA-A8-A08G	0	607	0.102726	0.102726
BRCA	TCGA-A8-A08H	0	0	0.0832374	0.0832374
BRCA	TCGA-A8-A08I	0	365	0.229444	0.229444
BRCA	TCGA-A8-A08J	1	1127	0.19217	0.19217
BRCA	TCGA-A8-A08L	1	304	0.114311	0.114311
BRCA	TCGA-A8-A08O	0	943	0.536824	0.536824
BRCA	TCGA-A8-A08P	0	943	1.63024	1.63024
BRCA	TCGA-A8-A08R	0	30	0.264577	0.264577
BRCA	TCGA-A8-A08S	0	580	0.214757	0.214757
BRCA	TCGA-A8-A08T	0	2830	0.0616641	0.0616641
BRCA	TCGA-A8-A08X	0	1034	0.179348	0.179348
BRCA	TCGA-A8-A08Z	0	1217	0.24906	0.24906
BRCA	TCGA-A8-A090	0	0	0.0768534	0.0768534
BRCA	TCGA-A8-A091	0	580	0	0
BRCA	TCGA-A8-A092	0	487	0	0
BRCA	TCGA-A8-A093	0	546	0.162541	0.162541
BRCA	TCGA-A8-A094	0	0	1.77926	1.77926
BRCA	TCGA-A8-A095	0	1277	0.131283	0.131283
BRCA	TCGA-A8-A096	0	0	0	0
BRCA	TCGA-A8-A097	0	365	0.569732	0.569732
BRCA	TCGA-A8-A099	0	304	0.0545666	0.0545666
BRCA	TCGA-A8-A09A	0	304	0.382847	0.382847
BRCA	TCGA-A8-A09B	0	365	0.198731	0.198731
BRCA	TCGA-A8-A09C	0	31	0.133164	0.133164
BRCA	TCGA-A8-A09D	0	396	0.33148	0.33148
BRCA	TCGA-A8-A09E	0	943	0.149143	0.149143
BRCA	TCGA-A8-A09G	0	0	0.154241	0.154241
BRCA	TCGA-A8-A09I	0	1006	0.0745871	0.0745871
BRCA	TCGA-A8-A09K	0	912	0.176927	0.176927
BRCA	TCGA-A8-A09M	0	457	0.533136	0.533136
BRCA	TCGA-A8-A09N	0	31	0.382712	0.382712
BRCA	TCGA-A8-A09Q	0	761	0.116631	0.116631
BRCA	TCGA-A8-A09R	0	273	0.0828811	0.0828811
BRCA	TCGA-A8-A09T	0	579	0.638262	0.638262
BRCA	TCGA-A8-A09V	0	457	0.0536936	0.0536936
BRCA	TCGA-A8-A09W	0	30	0.516642	0.516642
BRCA	TCGA-A8-A09X	1	426	0.484042	0.484042
BRCA	TCGA-A8-A09Z	0	0	0	0
BRCA	TCGA-A8-A0A1	0	365	0.393812	0.393812
BRCA	TCGA-A8-A0A2	0	579	0	0
BRCA	TCGA-A8-A0A4	0	396	1.27054	1.27054
BRCA	TCGA-A8-A0A6	0	640	0.492422	0.492422
BRCA	TCGA-A8-A0A7	0	30	0.136904	0.136904
BRCA	TCGA-A8-A0A9	0	396	0.0534754	0.0534754
BRCA	TCGA-A8-A0AB	0	518	0.0481719	0.0481719
BRCA	TCGA-A8-A0AD	0	1157	0.576091	0.576091
BRCA	TCGA-AC-A23C	0	29	0.0552735	0.0552735
BRCA	TCGA-AC-A23E	0	72	0.151939	0.151939
BRCA	TCGA-AC-A23G	0	330	0	0
BRCA	TCGA-AC-A23H	0	81	0.107407	0.107407
BRCA	TCGA-AC-A2B8	0	45	0.0463732	0.0463732
BRCA	TCGA-AC-A2BK	0	1172	0.0551133	0.0551133
BRCA	TCGA-AC-A2BM	0	1162	0	0
BRCA	TCGA-AC-A2FB	0	44	0.178255	0.178255
BRCA	TCGA-AC-A2FF	0	1686	0.124957	0.124957
BRCA	TCGA-AC-A2FG	0	1125	0	0
BRCA	TCGA-AC-A2FK	0	1180	0	0
BRCA	TCGA-AC-A2FM	1	792	0.0826807	0.0826807
BRCA	TCGA-AC-A2FO	0	1542	0.324328	0.324328
BRCA	TCGA-AC-A2QH	0	31	1.65904	1.65904
BRCA	TCGA-AC-A2QI	0	28	0	0
BRCA	TCGA-AC-A2QJ	0	69	0	0
BRCA	TCGA-AC-A3BB	0	30	0.0693598	0.0693598
BRCA	TCGA-AC-A3HN	0	21	0.0520305	0.0520305
BRCA	TCGA-AC-A3OD	0	35	1.7055	1.7055
BRCA	TCGA-AC-A3QP	0	286	0	0
BRCA	TCGA-AC-A3TN	0	34	0.316503	0.316503
BRCA	TCGA-AC-A3W5	0	55	0.0731121	0.0731121
BRCA	TCGA-AC-A3W6	0	51	0.0785269	0.0785269
BRCA	TCGA-AC-A3YI	0	47	0.386787	0.386787
BRCA	TCGA-AC-A3YJ	0	40	0	0
BRCA	TCGA-AC-A5XS	0	47	0.0901131	0.0901131
BRCA	TCGA-AC-A62V	0	2	0	0
BRCA	TCGA-AC-A62X	0	34	0.0761233	0.0761233
BRCA	TCGA-AC-A62Y	0	55	0	0
BRCA	TCGA-AC-A6IV	0	36	0	0
BRCA	TCGA-AC-A6IW	0	21	0	0
BRCA	TCGA-AC-A6IX	0	13	0.0719751	0.0719751
BRCA	TCGA-AC-A6NO	0	51	0.136662	0.136662
BRCA	TCGA-AC-A8OP	0	53	0.215836	0.215836
BRCA	TCGA-AC-A8OQ	0	34	0.264667	0.264667
BRCA	TCGA-AC-A8OR	0	40	0.103584	0.103584
BRCA	TCGA-AN-A03X	0	10	0.348483	0.348483
BRCA	TCGA-AN-A03Y	0	10	0.306566	0.306566
BRCA	TCGA-AN-A041	0	7	0.0602298	0.0602298
BRCA	TCGA-AN-A046	0	10	0.0662333	0.0662333
BRCA	TCGA-AN-A049	0	19	0.392266	0.392266
BRCA	TCGA-AN-A04A	0	90	0.180217	0.180217
BRCA	TCGA-AN-A04C	0	54	0.329742	0.329742
BRCA	TCGA-AN-A04D	0	52	0.0482204	0.0482204
BRCA	TCGA-AN-A0AJ	0	244	0.114519	0.114519
BRCA	TCGA-AN-A0AK	0	224	0.710876	0.710876
BRCA	TCGA-AN-A0AL	0	198	0.453373	0.453373
BRCA	TCGA-AN-A0AM	0	5	0.335792	0.335792
BRCA	TCGA-AN-A0AR	0	10	0	0
BRCA	TCGA-AN-A0AS	0	10	0.461059	0.461059
BRCA	TCGA-AN-A0AT	0	10	0.144108	0.144108
BRCA	TCGA-AN-A0FD	0	196	0	0
BRCA	TCGA-AN-A0FF	0	141	0.127991	0.127991
BRCA	TCGA-AN-A0FJ	0	242	0.159937	0.159937
BRCA	TCGA-AN-A0FK	0	213	0	0
BRCA	TCGA-AN-A0FL	0	231	0.296672	0.296672
BRCA	TCGA-AN-A0FN	0	218	0.197419	0.197419
BRCA	TCGA-AN-A0FS	0	191	0.0872514	0.0872514
BRCA	TCGA-AN-A0FT	0	183	0	0
BRCA	TCGA-AN-A0FV	0	10	0.91501	0.91501
BRCA	TCGA-AN-A0FW	0	11	0.234043	0.234043
BRCA	TCGA-AN-A0FX	0	10	0	0
BRCA	TCGA-AN-A0FY	0	10	0.105704	0.105704
BRCA	TCGA-AN-A0FZ	0	10	0.0963541	0.0963541
BRCA	TCGA-AN-A0G0	0	16	0.23723	0.23723
BRCA	TCGA-AN-A0XL	0	10	0.307375	0.307375
BRCA	TCGA-AN-A0XN	0	10	0	0
BRCA	TCGA-AN-A0XO	0	375	0.342724	0.342724
BRCA	TCGA-AN-A0XP	0	9	0.250586	0.250586
BRCA	TCGA-AN-A0XR	0	10	0.641255	0.641255
BRCA	TCGA-AN-A0XS	0	10	0.298974	0.298974
BRCA	TCGA-AN-A0XT	0	10	0.909871	0.909871
BRCA	TCGA-AN-A0XU	0	10	0.264298	0.264298
BRCA	TCGA-AN-A0XV	0	162	0.151171	0.151171
BRCA	TCGA-AN-A0XW	0	170	0.147501	0.147501
BRCA	TCGA-AO-A03L	0	2442	0.324256	0.324256
BRCA	TCGA-AO-A03M	0	1455	0	0
BRCA	TCGA-AO-A03N	0	1645	1.4939	1.4939
BRCA	TCGA-AO-A03O	1	2483	0.160249	0.160249
BRCA	TCGA-AO-A03P	0	2576	0.675382	0.675382
BRCA	TCGA-AO-A03R	0	1707	0.757573	0.757573
BRCA	TCGA-AO-A03T	0	1187	0.209739	0.209739
BRCA	TCGA-AO-A03U	1	1796	0.0549532	0.0549532
BRCA	TCGA-AO-A03V	0	886	0.0772143	0.0772143
BRCA	TCGA-AO-A0J2	0	585	0.102898	0.102898
BRCA	TCGA-AO-A0J3	0	302	0.674154	0.674154
BRCA	TCGA-AO-A0J4	0	294	0.15984	0.15984
BRCA	TCGA-AO-A0J5	0	735	0.139327	0.139327
BRCA	TCGA-AO-A0J6	0	775	0.1879	0.1879
BRCA	TCGA-AO-A0J7	0	261	0.296804	0.296804
BRCA	TCGA-AO-A0J8	0	277	0.205431	0.205431
BRCA	TCGA-AO-A0J9	0	1256	0.427098	0.427098
BRCA	TCGA-AO-A0JA	0	346	0.206568	0.206568
BRCA	TCGA-AO-A0JB	0	1150	0.428719	0.428719
BRCA	TCGA-AO-A0JC	0	1547	1.17845	1.17845
BRCA	TCGA-AO-A0JD	0	1813	4.56584	4.56584
BRCA	TCGA-AO-A0JE	0	1966	0.128124	0.128124
BRCA	TCGA-AO-A0JF	0	354	0.218403	0.218403
BRCA	TCGA-AO-A0JG	0	449	0.458437	0.458437
BRCA	TCGA-AO-A0JI	0	1172	0.788538	0.788538
BRCA	TCGA-AO-A0JJ	0	1512	0.42123	0.42123
BRCA	TCGA-AO-A0JL	0	1319	0.599784	0.599784
BRCA	TCGA-AO-A0JM	0	1826	2.0587	2.0587
BRCA	TCGA-AO-A124	0	3120	0.104816	0.104816
BRCA	TCGA-AO-A125	0	3019	0.461358	0.461358
BRCA	TCGA-AO-A126	0	2850	0.678931	0.678931
BRCA	TCGA-AO-A128	0	2877	0	0
BRCA	TCGA-AO-A129	0	2923	1.78608	1.78608
BRCA	TCGA-AO-A12A	0	2755	0.243443	0.243443
BRCA	TCGA-AO-A12B	0	2359	0.161466	0.161466
BRCA	TCGA-AO-A12C	0	1994	0.834083	0.834083
BRCA	TCGA-AO-A12D	0	1948	0	0
BRCA	TCGA-AO-A12E	0	1743	0.700644	0.700644
BRCA	TCGA-AO-A12F	0	1471	0.19439	0.19439
BRCA	TCGA-AO-A12G	0	1266	0.965233	0.965233
BRCA	TCGA-AO-A12H	0	863	0.202542	0.202542
BRCA	TCGA-AO-A1KO	0	448	0	0
BRCA	TCGA-AO-A1KP	0	2513	0.476442	0.476442
BRCA	TCGA-AO-A1KQ	0	1519	0.625422	0.625422
BRCA	TCGA-AO-A1KR	0	2141	0.319402	0.319402
BRCA	TCGA-AO-A1KS	0	16	0.187314	0.187314
BRCA	TCGA-AO-A1KT	0	541	0.401547	0.401547
BRCA	TCGA-AQ-A04H	0	439	0.547584	0.547584
BRCA	TCGA-AQ-A04J	0	160	0	0
BRCA	TCGA-AQ-A04L	0	3359	0.145079	0.145079
BRCA	TCGA-AQ-A0Y5	1	172	0.19877	0.19877
BRCA	TCGA-AQ-A1H2	0	230	0.257862	0.257862
BRCA	TCGA-AQ-A1H3	0	162	0.105127	0.105127
BRCA	TCGA-AQ-A54N	0	78	0	0
BRCA	TCGA-AQ-A54O	0	665	0	0
BRCA	TCGA-AQ-A7U7	0	304	0	0
BRCA	TCGA-AR-A0TP	0	2521	0.317159	0.317159
BRCA	TCGA-AR-A0TQ	0	1500	0.227363	0.227363
BRCA	TCGA-AR-A0TR	1	160	0.278781	0.278781
BRCA	TCGA-AR-A0TS	0	1138	0.063513	0.063513
BRCA	TCGA-AR-A0TT	0	1730	0	0
BRCA	TCGA-AR-A0TU	0	360	0.357933	0.357933
BRCA	TCGA-AR-A0TV	0	905	0.288933	0.288933
BRCA	TCGA-AR-A0TW	0	739	0.184026	0.184026
BRCA	TCGA-AR-A0TX	0	1972	0.552461	0.552461
BRCA	TCGA-AR-A0TY	1	1699	0.38139	0.38139
BRCA	TCGA-AR-A0TZ	0	2316	0.308076	0.308076
BRCA	TCGA-AR-A0U0	0	1988	0.54556	0.54556
BRCA	TCGA-AR-A0U2	1	2551	0.361925	0.361925
BRCA	TCGA-AR-A0U3	0	2317	0.348647	0.348647
BRCA	TCGA-AR-A0U4	0	1684	0.367397	0.367397
BRCA	TCGA-AR-A1AH	0	2298	0.174334	0.174334
BRCA	TCGA-AR-A1AI	0	1881	0.109579	0.109579
BRCA	TCGA-AR-A1AJ	0	1605	0	0
BRCA	TCGA-AR-A1AK	0	1559	0.0782656	0.0782656
BRCA	TCGA-AR-A1AL	0	1485	0.464424	0.464424
BRCA	TCGA-AR-A1AM	0	1903	0.209642	0.209642
BRCA	TCGA-AR-A1AN	0	1330	0.452769	0.452769
BRCA	TCGA-AR-A1AO	0	1325	0.0574055	0.0574055
BRCA	TCGA-AR-A1AP	0	1216	0	0
BRCA	TCGA-AR-A1AQ	0	1310	0	0
BRCA	TCGA-AR-A1AR	1	524	0.215298	0.215298
BRCA	TCGA-AR-A1AS	0	1150	0	0
BRCA	TCGA-AR-A1AT	1	1272	0	0
BRCA	TCGA-AR-A1AU	0	1409	0.178672	0.178672
BRCA	TCGA-AR-A1AV	0	1295	0.208536	0.208536
BRCA	TCGA-AR-A1AW	0	1072	0.148159	0.148159
BRCA	TCGA-AR-A1AX	0	1103	0.148277	0.148277
BRCA	TCGA-AR-A1AY	0	615	0.0588676	0.0588676
BRCA	TCGA-AR-A24H	0	3333	0	0
BRCA	TCGA-AR-A24K	0	1548	0.142509	0.142509
BRCA	TCGA-AR-A24L	0	2221	0.119329	0.119329
BRCA	TCGA-AR-A24M	0	1991	0.142234	0.142234
BRCA	TCGA-AR-A24N	0	2074	0.191967	0.191967
BRCA	TCGA-AR-A24O	0	1998	0.570211	0.570211
BRCA	TCGA-AR-A24P	0	26	0.666557	0.666557
BRCA	TCGA-AR-A24Q	0	3088	0.318623	0.318623
BRCA	TCGA-AR-A24R	0	1746	0.673863	0.673863
BRCA	TCGA-AR-A24T	0	1620	0.359293	0.359293
BRCA	TCGA-AR-A24U	0	1623	0.631647	0.631647
BRCA	TCGA-AR-A24V	0	1648	0.302582	0.302582
BRCA	TCGA-AR-A24W	0	1550	0.220789	0.220789
BRCA	TCGA-AR-A24X	0	1465	1.76419	1.76419
BRCA	TCGA-AR-A24Z	0	1574	0.171405	0.171405
BRCA	TCGA-AR-A250	0	1708	0.238359	0.238359
BRCA	TCGA-AR-A251	0	1374	0.250901	0.250901
BRCA	TCGA-AR-A252	0	1236	0.260421	0.260421
BRCA	TCGA-AR-A254	0	1212	0.246684	0.246684
BRCA	TCGA-AR-A255	0	1059	0.064944	0.064944
BRCA	TCGA-AR-A256	1	2854	0.108205	0.108205
BRCA	TCGA-AR-A2LE	0	3913	0.158374	0.158374
BRCA	TCGA-AR-A2LH	1	616	0.0966456	0.0966456
BRCA	TCGA-AR-A2LJ	0	1359	0	0
BRCA	TCGA-AR-A2LK	0	1304	0	0
BRCA	TCGA-AR-A2LL	0	224	0.923713	0.923713
BRCA	TCGA-AR-A2LM	0	1218	0	0
BRCA	TCGA-AR-A2LN	0	520	0	0
BRCA	TCGA-AR-A2LO	0	633	0.231401	0.231401
BRCA	TCGA-AR-A2LQ	0	516	0.159785	0.159785
BRCA	TCGA-AR-A2LR	0	620	0.319033	0.319033
BRCA	TCGA-AR-A5QM	0	1440	0	0
BRCA	TCGA-AR-A5QN	0	396	0.248731	0.248731
BRCA	TCGA-AR-A5QP	0	439	0	0
BRCA	TCGA-AR-A5QQ	1	322	0	0
BRCA	TCGA-B6-A0I1	1	2361	0.195171	0.195171
BRCA	TCGA-B6-A0I2	0	3827	0.242436	0.242436
BRCA	TCGA-B6-A0I5	0	4550	0.979458	0.979458
BRCA	TCGA-B6-A0I6	1	991	0.335442	0.335442
BRCA	TCGA-B6-A0I8	1	749	0.124595	0.124595
BRCA	TCGA-B6-A0I9	1	369	0.170065	0.170065
BRCA	TCGA-B6-A0IA	0	6719	0.248616	0.248616
BRCA	TCGA-B6-A0IB	1	3941	0.12063	0.12063
BRCA	TCGA-B6-A0IC	1	1542	0.487497	0.487497
BRCA	TCGA-B6-A0IE	1	1999	0	0
BRCA	TCGA-B6-A0IG	1	4456	0.06076	0.06076
BRCA	TCGA-B6-A0IH	1	3418	0	0
BRCA	TCGA-B6-A0IJ	0	5383	0.0418259	0.0418259
BRCA	TCGA-B6-A0IK	1	571	0.851335	0.851335
BRCA	TCGA-B6-A0IM	0	3836	0.161591	0.161591
BRCA	TCGA-B6-A0IN	1	2573	0.356169	0.356169
BRCA	TCGA-B6-A0IO	0	3350	0.252708	0.252708
BRCA	TCGA-B6-A0IP	0	3374	0.324711	0.324711
BRCA	TCGA-B6-A0IQ	0	3872	0.375469	0.375469
BRCA	TCGA-B6-A0RE	0	6435	0.481339	0.481339
BRCA	TCGA-B6-A0RG	0	2082	2.6205	2.6205
BRCA	TCGA-B6-A0RH	0	5749	0	0
BRCA	TCGA-B6-A0RI	0	6796	0.326515	0.326515
BRCA	TCGA-B6-A0RL	1	2469	0.266852	0.266852
BRCA	TCGA-B6-A0RM	1	2373	0.144708	0.144708
BRCA	TCGA-B6-A0RN	0	5261	0.0714173	0.0714173
BRCA	TCGA-B6-A0RO	0	4929	0.7744	0.7744
BRCA	TCGA-B6-A0RP	1	3126	0.109344	0.109344
BRCA	TCGA-B6-A0RQ	1	4273	0.725342	0.725342
BRCA	TCGA-B6-A0RS	1	3063	0.170663	0.170663
BRCA	TCGA-B6-A0RT	0	2721	0	0
BRCA	TCGA-B6-A0RU	0	3991	0.69429	0.69429
BRCA	TCGA-B6-A0RV	0	4788	0.488081	0.488081
BRCA	TCGA-B6-A0WS	1	2965	0.106601	0.106601
BRCA	TCGA-B6-A0WT	0	5396	0.257136	0.257136
BRCA	TCGA-B6-A0WV	1	2422	0	0
BRCA	TCGA-B6-A0WW	1	558	0.218727	0.218727
BRCA	TCGA-B6-A0WX	1	653	0.0662101	0.0662101
BRCA	TCGA-B6-A0WY	1	3461	0.589447	0.589447
BRCA	TCGA-B6-A0WZ	0	3941	0.153585	0.153585
BRCA	TCGA-B6-A0X0	1	3945	0	0
BRCA	TCGA-B6-A0X1	0	5672	0.627653	0.627653
BRCA	TCGA-B6-A0X4	1	860	0	0
BRCA	TCGA-B6-A0X5	1	2097	0	0
BRCA	TCGA-B6-A0X7	1	1791	1.40778	1.40778
BRCA	TCGA-B6-A1KC	0	1326	0	0
BRCA	TCGA-B6-A1KF	0	3088	0	0
BRCA	TCGA-B6-A1KI	0	1463	0.0555793	0.0555793
BRCA	TCGA-B6-A1KN	0	3330	0.72899	0.72899
BRCA	TCGA-B6-A2IU	0	4840	0.277889	0.277889
BRCA	TCGA-B6-A401	0	1989	0.0609322	0.0609322
BRCA	TCGA-B6-A402	0	1651	0.0684864	0.0684864
BRCA	TCGA-B6-A408	0	1519	0.134183	0.134183
BRCA	TCGA-B6-A40B	0	2521	0.19022	0.19022
BRCA	TCGA-B6-A40C	0	1673	0.100942	0.100942
BRCA	TCGA-BH-A0AU	0	746	0.165085	0.165085
BRCA	TCGA-BH-A0AV	0	1180	0.112775	0.112775
BRCA	TCGA-BH-A0AW	0	622	0.274905	0.274905
BRCA	TCGA-BH-A0AY	0	777	0.161425	0.161425
BRCA	TCGA-BH-A0AZ	0	867	0.750871	0.750871
BRCA	TCGA-BH-A0B0	0	1428	0.129618	0.129618
BRCA	TCGA-BH-A0B1	0	1148	0.433655	0.433655
BRCA	TCGA-BH-A0B2	0	1242	0.657597	0.657597
BRCA	TCGA-BH-A0B3	0	1203	0.162649	0.162649
BRCA	TCGA-BH-A0B4	0	1191	1.13386	1.13386
BRCA	TCGA-BH-A0B5	0	1471	0.133729	0.133729
BRCA	TCGA-BH-A0B6	0	1732	0.0669906	0.0669906
BRCA	TCGA-BH-A0B7	0	1733	0.314025	0.314025
BRCA	TCGA-BH-A0B8	0	1569	0.189185	0.189185
BRCA	TCGA-BH-A0B9	0	1572	0.0687138	0.0687138
BRCA	TCGA-BH-A0BA	0	1132	0	0
BRCA	TCGA-BH-A0BC	0	974	0.157873	0.157873
BRCA	TCGA-BH-A0BD	0	554	0.0454932	0.0454932
BRCA	TCGA-BH-A0BF	0	782	0.890537	0.890537
BRCA	TCGA-BH-A0BG	0	756	0.167454	0.167454
BRCA	TCGA-BH-A0BJ	0	660	0.195453	0.195453
BRCA	TCGA-BH-A0BL	0	1340	0	0
BRCA	TCGA-BH-A0BM	0	1117	1.64347	1.64347
BRCA	TCGA-BH-A0BO	0	1085	0	0
BRCA	TCGA-BH-A0BP	0	1481	0.209272	0.209272
BRCA	TCGA-BH-A0BQ	0	827	0.156255	0.156255
BRCA	TCGA-BH-A0BR	0	1633	0.144296	0.144296
BRCA	TCGA-BH-A0BS	0	1641	0	0
BRCA	TCGA-BH-A0BT	0	1386	0.140057	0.140057
BRCA	TCGA-BH-A0BV	0	1519	0.418413	0.418413
BRCA	TCGA-BH-A0BW	0	355	0.276286	0.276286
BRCA	TCGA-BH-A0BZ	0	1492	0.263613	0.263613
BRCA	TCGA-BH-A0C0	0	1270	0.180288	0.180288
BRCA	TCGA-BH-A0C1	0	1339	0	0
BRCA	TCGA-BH-A0C3	0	1464	0.143827	0.143827
BRCA	TCGA-BH-A0C7	0	1305	0.202714	0.202714
BRCA	TCGA-BH-A0DD	0	1394	0.314217	0.314217
BRCA	TCGA-BH-A0DE	0	948	0.500768	0.500768
BRCA	TCGA-BH-A0DG	0	713	0.291687	0.291687
BRCA	TCGA-BH-A0DH	0	1156	0.218226	0.218226
BRCA	TCGA-BH-A0DI	0	673	0.721903	0.721903
BRCA	TCGA-BH-A0DK	0	423	0.988029	0.988029
BRCA	TCGA-BH-A0DL	0	1467	0.0812856	0.0812856
BRCA	TCGA-BH-A0DO	0	525	0.146725	0.146725
BRCA	TCGA-BH-A0DP	0	476	0.296928	0.296928
BRCA	TCGA-BH-A0DQ	0	98	0.0818788	0.0818788
BRCA	TCGA-BH-A0DS	0	78	0.810514	0.810514
BRCA	TCGA-BH-A0DT	0	1170	0	0
BRCA	TCGA-BH-A0DV	0	1374	0.251229	0.251229
BRCA	TCGA-BH-A0DX	0	1442	0.196602	0.196602
BRCA	TCGA-BH-A0DZ	0	495	0.383683	0.383683
BRCA	TCGA-BH-A0E0	0	134	0.171786	0.171786
BRCA	TCGA-BH-A0E1	0	477	0.328899	0.328899
BRCA	TCGA-BH-A0E2	0	376	0.169479	0.169479
BRCA	TCGA-BH-A0E6	0	293	0.228276	0.228276
BRCA	TCGA-BH-A0E7	0	1363	0.129376	0.129376
BRCA	TCGA-BH-A0E9	0	1405	0.5187	0.5187
BRCA	TCGA-BH-A0EA	1	993	0.639924	0.639924
BRCA	TCGA-BH-A0EB	0	745	0	0
BRCA	TCGA-BH-A0EE	0	943	0.211834	0.211834
BRCA	TCGA-BH-A0EI	0	743	0.2317	0.2317
BRCA	TCGA-BH-A0GY	0	917	2.05184	2.05184
BRCA	TCGA-BH-A0GZ	0	328	0.574123	0.574123
BRCA	TCGA-BH-A0H0	0	461	0.0928117	0.0928117
BRCA	TCGA-BH-A0H3	0	1149	0	0
BRCA	TCGA-BH-A0H5	0	1080	0.43209	0.43209
BRCA	TCGA-BH-A0H6	0	747	1.22531	1.22531
BRCA	TCGA-BH-A0H7	0	702	0.26706	0.26706
BRCA	TCGA-BH-A0H9	0	1247	0.156664	0.156664
BRCA	TCGA-BH-A0HA	0	856	0.447734	0.447734
BRCA	TCGA-BH-A0HB	0	806	1.04223	1.04223
BRCA	TCGA-BH-A0HF	0	727	0.530881	0.530881
BRCA	TCGA-BH-A0HI	0	620	0.0655721	0.0655721
BRCA	TCGA-BH-A0HK	0	178	1.04894	1.04894
BRCA	TCGA-BH-A0HL	0	72	0.138248	0.138248
BRCA	TCGA-BH-A0HN	0	516	0	0
BRCA	TCGA-BH-A0HO	0	76	0.0443803	0.0443803
BRCA	TCGA-BH-A0HP	0	414	0	0
BRCA	TCGA-BH-A0HQ	0	1121	0.311342	0.311342
BRCA	TCGA-BH-A0HU	0	392	0.174869	0.174869
BRCA	TCGA-BH-A0HW	0	1561	0.0705545	0.0705545
BRCA	TCGA-BH-A0HX	0	829	0.241386	0.241386
BRCA	TCGA-BH-A0HY	0	868	0.0620743	0.0620743
BRCA	TCGA-BH-A0RX	0	170	0.561426	0.561426
BRCA	TCGA-BH-A0W3	0	180	0.0966654	0.0966654
BRCA	TCGA-BH-A0W4	0	175	0.0676301	0.0676301
BRCA	TCGA-BH-A0W5	0	543	0.289629	0.289629
BRCA	TCGA-BH-A0W7	0	558	0.865006	0.865006
BRCA	TCGA-BH-A0WA	0	372	0.128708	0.128708
BRCA	TCGA-BH-A18F	0	268	0.509244	0.509244
BRCA	TCGA-BH-A18G	0	61	0.168639	0.168639
BRCA	TCGA-BH-A18H	0	0	0	0
BRCA	TCGA-BH-A18I	0	220	0.344319	0.344319
BRCA	TCGA-BH-A18J	1	612	0.179527	0.179527
BRCA	TCGA-BH-A18K	1	2763	0.0685911	0.0685911
BRCA	TCGA-BH-A18L	1	811	0.111274	0.111274
BRCA	TCGA-BH-A18M	1	2207	0.0721107	0.0721107
BRCA	TCGA-BH-A18N	1	1148	0.640658	0.640658
BRCA	TCGA-BH-A18P	1	921	0.142194	0.142194
BRCA	TCGA-BH-A18Q	1	1692	0.410761	0.410761
BRCA	TCGA-BH-A18R	1	1142	0.0586242	0.0586242
BRCA	TCGA-BH-A18S	1	2009	0	0
BRCA	TCGA-BH-A18T	1	224	0.103565	0.103565
BRCA	TCGA-BH-A18U	1	1563	0.0680478	0.0680478
BRCA	TCGA-BH-A18V	1	1556	0.1757	0.1757
BRCA	TCGA-BH-A1EN	1	2053	0.116024	0.116024
BRCA	TCGA-BH-A1EO	1	2798	0	0
BRCA	TCGA-BH-A1ES	1	3462	0.196434	0.196434
BRCA	TCGA-BH-A1ET	1	2520	0.24111	0.24111
BRCA	TCGA-BH-A1EU	1	1286	0.18851	0.18851
BRCA	TCGA-BH-A1EV	1	365	0.122565	0.122565
BRCA	TCGA-BH-A1EW	1	1694	0.0737755	0.0737755
BRCA	TCGA-BH-A1EX	1	1508	0.138989	0.138989
BRCA	TCGA-BH-A1EY	1	538	0.379204	0.379204
BRCA	TCGA-BH-A1F0	1	785	0	0
BRCA	TCGA-BH-A1F2	1	959	0	0
BRCA	TCGA-BH-A1F5	1	2712	0.423281	0.423281
BRCA	TCGA-BH-A1F6	1	2965	0	0
BRCA	TCGA-BH-A1F8	1	749	0.28861	0.28861
BRCA	TCGA-BH-A1FB	1	3669	0	0
BRCA	TCGA-BH-A1FC	1	3472	0.146759	0.146759
BRCA	TCGA-BH-A1FD	1	1009	0.165017	0.165017
BRCA	TCGA-BH-A1FE	1	2273	0	0
BRCA	TCGA-BH-A1FG	1	3738	0.997405	0.997405
BRCA	TCGA-BH-A1FH	1	1123	0	0
BRCA	TCGA-BH-A1FJ	1	1927	0.134645	0.134645
BRCA	TCGA-BH-A1FL	1	1673	0.104082	0.104082
BRCA	TCGA-BH-A1FM	1	1388	0.718688	0.718688
BRCA	TCGA-BH-A1FN	1	2192	0.0813834	0.0813834
BRCA	TCGA-BH-A1FR	1	4398	0.313929	0.313929
BRCA	TCGA-BH-A1FU	1	2192	0.237557	0.237557
BRCA	TCGA-BH-A201	0	210	0.154037	0.154037
BRCA	TCGA-BH-A202	0	22	0.0933795	0.0933795
BRCA	TCGA-BH-A203	1	1174	0	0
BRCA	TCGA-BH-A204	1	2534	0.272902	0.272902
BRCA	TCGA-BH-A208	1	1759	0	0
BRCA	TCGA-BH-A209	1	3959	0.204201	0.204201
BRCA	TCGA-BH-A28O	0	324	0.0775139	0.0775139
BRCA	TCGA-BH-A28Q	0	196	0.0889008	0.0889008
BRCA	TCGA-BH-A2L8	0	168	0.264775	0.264775
BRCA	TCGA-BH-A42T	0	30	0	0
BRCA	TCGA-BH-A42U	0	3324	0.194587	0.194587
BRCA	TCGA-BH-A42V	0	272	0	0
BRCA	TCGA-C8-A12K	0	0	0.0567292	0.0567292
BRCA	TCGA-C8-A12L	0	0	0.130393	0.130393
BRCA	TCGA-C8-A12M	0	0	1.29907	1.29907
BRCA	TCGA-C8-A12N	0	0	0.359786	0.359786
BRCA	TCGA-C8-A12O	0	0	0.756088	0.756088
BRCA	TCGA-C8-A12P	0	0	0	0
BRCA	TCGA-C8-A12Q	0	2	0.327932	0.327932
BRCA	TCGA-C8-A12T	0	0	0.426401	0.426401
BRCA	TCGA-C8-A12U	0	0	0.622716	0.622716
BRCA	TCGA-C8-A12V	0	0	0.155064	0.155064
BRCA	TCGA-C8-A12W	0	7	0.323425	0.323425
BRCA	TCGA-C8-A12X	0	0	0.143824	0.143824
BRCA	TCGA-C8-A12Y	0	0	0	0
BRCA	TCGA-C8-A12Z	0	0	0.139711	0.139711
BRCA	TCGA-C8-A130	0	3	0.0835884	0.0835884
BRCA	TCGA-C8-A131	0	0	0.0868261	0.0868261
BRCA	TCGA-C8-A132	0	0	0.0754874	0.0754874
BRCA	TCGA-C8-A133	0	0	0.371054	0.371054
BRCA	TCGA-C8-A134	0	1	0	0
BRCA	TCGA-C8-A135	0	0	0.236107	0.236107
BRCA	TCGA-C8-A137	0	26	3.6893	3.6893
BRCA	TCGA-C8-A138	0	-3	0.308359	0.308359
BRCA	TCGA-C8-A1HE	0	0	0	0
BRCA	TCGA-C8-A1HF	0	0	0.221658	0.221658
BRCA	TCGA-C8-A1HG	0	0	0.790059	0.790059
BRCA	TCGA-C8-A1HI	0	2	0.0479405	0.0479405
BRCA	TCGA-C8-A1HJ	0	5	1.82058	1.82058
BRCA	TCGA-C8-A1HK	0	7	0.774866	0.774866
BRCA	TCGA-C8-A1HL	0	2	0.722406	0.722406
BRCA	TCGA-C8-A1HM	0	6	0.204356	0.204356
BRCA	TCGA-C8-A1HN	0	2	0.333566	0.333566
BRCA	TCGA-C8-A1HO	0	0	0.19676	0.19676
BRCA	TCGA-C8-A26V	0	9	0.205676	0.205676
BRCA	TCGA-C8-A26W	0	7	0.295377	0.295377
BRCA	TCGA-C8-A26X	0	11	0.45187	0.45187
BRCA	TCGA-C8-A26Y	0	13	0.0496606	0.0496606
BRCA	TCGA-C8-A26Z	0	4	0.169056	0.169056
BRCA	TCGA-C8-A273	0	6	0.154474	0.154474
BRCA	TCGA-C8-A274	0	1	0.0507552	0.0507552
BRCA	TCGA-C8-A275	0	1	0.0556936	0.0556936
BRCA	TCGA-C8-A278	0	1	0.188844	0.188844
BRCA	TCGA-C8-A27A	0	371	0	0
BRCA	TCGA-C8-A27B	0	30	0.140422	0.140422
BRCA	TCGA-C8-A3M7	0	1	0.39715	0.39715
BRCA	TCGA-C8-A3M8	0	7	0.049782	0.049782
BRCA	TCGA-D8-A13Y	0	264	0.246779	0.246779
BRCA	TCGA-D8-A13Z	0	210	0.10012	0.10012
BRCA	TCGA-D8-A140	0	27	0.361108	0.361108
BRCA	TCGA-D8-A141	0	113	0	0
BRCA	TCGA-D8-A142	0	61	0.0489527	0.0489527
BRCA	TCGA-D8-A143	0	172	0.122529	0.122529
BRCA	TCGA-D8-A145	0	49	0.248385	0.248385
BRCA	TCGA-D8-A146	0	344	0.214619	0.214619
BRCA	TCGA-D8-A147	0	2	0.125979	0.125979
BRCA	TCGA-D8-A1J8	0	256	0.545995	0.545995
BRCA	TCGA-D8-A1J9	0	248	0.133935	0.133935
BRCA	TCGA-D8-A1JA	0	18	0.482808	0.482808
BRCA	TCGA-D8-A1JB	0	0	0.200458	0.200458
BRCA	TCGA-D8-A1JC	0	178	0.0535978	0.0535978
BRCA	TCGA-D8-A1JD	0	273	0.321291	0.321291
BRCA	TCGA-D8-A1JE	0	57	0.0641497	0.0641497
BRCA	TCGA-D8-A1JF	0	96	0.122874	0.122874
BRCA	TCGA-D8-A1JG	0	187	0.205867	0.205867
BRCA	TCGA-D8-A1JH	0	284	0.271327	0.271327
BRCA	TCGA-D8-A1JI	0	21	0.168944	0.168944
BRCA	TCGA-D8-A1JJ	0	274	0.163475	0.163475
BRCA	TCGA-D8-A1JK	0	109	0.386871	0.386871
BRCA	TCGA-D8-A1JL	0	265	0.153098	0.153098
BRCA	TCGA-D8-A1JM	0	238	0.049512	0.049512
BRCA	TCGA-D8-A1JN	0	217	0.390243	0.390243
BRCA	TCGA-D8-A1JP	0	167	0	0
BRCA	TCGA-D8-A1JS	0	105	0.461994	0.461994
BRCA	TCGA-D8-A1JT	0	123	1.44231	1.44231
BRCA	TCGA-D8-A1JU	0	106	0.184897	0.184897
BRCA	TCGA-D8-A1X5	0	171	0.225133	0.225133
BRCA	TCGA-D8-A1X6	0	236	0.10946	0.10946
BRCA	TCGA-D8-A1X7	0	85	0.0973294	0.0973294
BRCA	TCGA-D8-A1X8	0	272	0.229303	0.229303
BRCA	TCGA-D8-A1X9	0	380	0.638975	0.638975
BRCA	TCGA-D8-A1XA	0	274	0.518372	0.518372
BRCA	TCGA-D8-A1XB	0	201	0.0868723	0.0868723
BRCA	TCGA-D8-A1XC	0	81	0.355755	0.355755
BRCA	TCGA-D8-A1XD	0	155	0.708817	0.708817
BRCA	TCGA-D8-A1XF	0	97	0.149661	0.149661
BRCA	TCGA-D8-A1XG	0	75	0.280372	0.280372
BRCA	TCGA-D8-A1XJ	0	352	0	0
BRCA	TCGA-D8-A1XK	0	326	0.326028	0.326028
BRCA	TCGA-D8-A1XL	0	319	0.586427	0.586427
BRCA	TCGA-D8-A1XM	0	218	0.247975	0.247975
BRCA	TCGA-D8-A1XO	0	242	0.205037	0.205037
BRCA	TCGA-D8-A1XQ	0	177	0.273414	0.273414
BRCA	TCGA-D8-A1XR	0	168	0.34017	0.34017
BRCA	TCGA-D8-A1XS	0	50	0.183529	0.183529
BRCA	TCGA-D8-A1XT	0	193	0.352646	0.352646
BRCA	TCGA-D8-A1XU	0	150	0	0
BRCA	TCGA-D8-A1XV	0	147	0.0978663	0.0978663
BRCA	TCGA-D8-A1XW	0	118	0.27719	0.27719
BRCA	TCGA-D8-A1XY	0	81	0.349449	0.349449
BRCA	TCGA-D8-A1XZ	0	121	0.177693	0.177693
BRCA	TCGA-D8-A1Y0	0	167	0.177662	0.177662
BRCA	TCGA-D8-A1Y1	0	116	0.35415	0.35415
BRCA	TCGA-D8-A1Y2	0	73	0.571677	0.571677
BRCA	TCGA-D8-A1Y3	0	125	0.341422	0.341422
BRCA	TCGA-D8-A27E	0	182	0.387228	0.387228
BRCA	TCGA-D8-A27F	0	106	0.238074	0.238074
BRCA	TCGA-D8-A27G	0	210	0.112632	0.112632
BRCA	TCGA-D8-A27H	0	19	0.465198	0.465198
BRCA	TCGA-D8-A27I	0	186	0.112279	0.112279
BRCA	TCGA-D8-A27K	0	119	0.127645	0.127645
BRCA	TCGA-D8-A27L	0	126	0.273817	0.273817
BRCA	TCGA-D8-A27M	0	145	0.168554	0.168554
BRCA	TCGA-D8-A27N	0	146	0.11188	0.11188
BRCA	TCGA-D8-A27P	0	23	0.220881	0.220881
BRCA	TCGA-D8-A27R	0	29	0.377626	0.377626
BRCA	TCGA-D8-A27T	0	136	0	0
BRCA	TCGA-D8-A27V	0	73	0.245623	0.245623
BRCA	TCGA-D8-A27W	0	15	0.092246	0.092246
BRCA	TCGA-D8-A3Z5	0	441	0.579697	0.579697
BRCA	TCGA-D8-A3Z6	0	185	0.11563	0.11563
BRCA	TCGA-D8-A4Z1	0	223	0	0
BRCA	TCGA-E2-A105	0	1163	0.148611	0.148611
BRCA	TCGA-E2-A106	0	1555	0.213939	0.213939
BRCA	TCGA-E2-A107	0	763	0.0663988	0.0663988
BRCA	TCGA-E2-A108	0	124	0.267966	0.267966
BRCA	TCGA-E2-A109	0	1172	0.465721	0.465721
BRCA	TCGA-E2-A10A	0	352	0.299569	0.299569
BRCA	TCGA-E2-A10B	0	748	0.115312	0.115312
BRCA	TCGA-E2-A10C	0	854	0.104783	0.104783
BRCA	TCGA-E2-A10E	0	418	0.66494	0.66494
BRCA	TCGA-E2-A10F	0	360	0.325446	0.325446
BRCA	TCGA-E2-A14N	0	1350	0.266982	0.266982
BRCA	TCGA-E2-A14O	0	1173	0.210374	0.210374
BRCA	TCGA-E2-A14P	0	487	0.251597	0.251597
BRCA	TCGA-E2-A14Q	0	974	0.134109	0.134109
BRCA	TCGA-E2-A14R	0	845	0.164704	0.164704
BRCA	TCGA-E2-A14S	0	834	0.358	0.358
BRCA	TCGA-E2-A14T	0	890	0.0496009	0.0496009
BRCA	TCGA-E2-A14U	0	838	0	0
BRCA	TCGA-E2-A14V	0	748	0.195361	0.195361
BRCA	TCGA-E2-A14W	0	834	0	0
BRCA	TCGA-E2-A14X	0	692	0.0788117	0.0788117
BRCA	TCGA-E2-A14Y	0	688	0.182415	0.182415
BRCA	TCGA-E2-A14Z	0	518	0.58501	0.58501
BRCA	TCGA-E2-A150	0	591	0.103987	0.103987
BRCA	TCGA-E2-A152	0	588	0	0
BRCA	TCGA-E2-A153	0	586	0.0919614	0.0919614
BRCA	TCGA-E2-A154	0	325	0	0
BRCA	TCGA-E2-A155	0	553	0.0556079	0.0556079
BRCA	TCGA-E2-A156	0	481	0	0
BRCA	TCGA-E2-A158	0	450	0.168323	0.168323
BRCA	TCGA-E2-A159	0	515	0	0
BRCA	TCGA-E2-A15A	0	502	0.132671	0.132671
BRCA	TCGA-E2-A15C	0	497	0	0
BRCA	TCGA-E2-A15D	0	316	0.725033	0.725033
BRCA	TCGA-E2-A15E	0	518	0.207124	0.207124
BRCA	TCGA-E2-A15F	0	469	0.291784	0.291784
BRCA	TCGA-E2-A15G	0	316	0	0
BRCA	TCGA-E2-A15H	0	42	0.142329	0.142329
BRCA	TCGA-E2-A15I	0	411	0.0818112	0.0818112
BRCA	TCGA-E2-A15J	0	464	0.166244	0.166244
BRCA	TCGA-E2-A15K	0	34	0	0
BRCA	TCGA-E2-A15L	0	331	0.17801	0.17801
BRCA	TCGA-E2-A15M	0	235	0.0436736	0.0436736
BRCA	TCGA-E2-A15O	0	396	0.519643	0.519643
BRCA	TCGA-E2-A15P	0	315	0.112622	0.112622
BRCA	TCGA-E2-A15R	0	330	0.204442	0.204442
BRCA	TCGA-E2-A15S	0	274	0.722656	0.722656
BRCA	TCGA-E2-A15T	0	267	0.0927872	0.0927872
BRCA	TCGA-E2-A1AZ	0	1965	0	0
BRCA	TCGA-E2-A1B0	0	1271	0.0677454	0.0677454
BRCA	TCGA-E2-A1B1	0	1361	0.0882765	0.0882765
BRCA	TCGA-E2-A1B4	0	911	1.08457	1.08457
BRCA	TCGA-E2-A1B5	0	774	0	0
BRCA	TCGA-E2-A1B6	0	338	0.231771	0.231771
BRCA	TCGA-E2-A1BC	0	297	0	0
BRCA	TCGA-E2-A1BD	0	317	0	0
BRCA	TCGA-E2-A1IE	0	983	0.106595	0.106595
BRCA	TCGA-E2-A1IF	0	956	0.147954	0.147954
BRCA	TCGA-E2-A1IG	0	755	0	0
BRCA	TCGA-E2-A1IH	0	658	1.06161	1.06161
BRCA	TCGA-E2-A1II	0	850	0.636966	0.636966
BRCA	TCGA-E2-A1IJ	0	725	0.943144	0.943144
BRCA	TCGA-E2-A1IK	0	519	0.879058	0.879058
BRCA	TCGA-E2-A1IL	0	14	0.265693	0.265693
BRCA	TCGA-E2-A1IN	0	392	0.247411	0.247411
BRCA	TCGA-E2-A1IO	0	449	0	0
BRCA	TCGA-E2-A1IU	0	127	1.09281	1.09281
BRCA	TCGA-E2-A1L6	0	1312	0	0
BRCA	TCGA-E2-A1L7	0	633	0.286413	0.286413
BRCA	TCGA-E2-A1L8	0	1015	0.230402	0.230402
BRCA	TCGA-E2-A1L9	0	388	0.213901	0.213901
BRCA	TCGA-E2-A1LA	0	463	0.187731	0.187731
BRCA	TCGA-E2-A1LB	0	972	0.436073	0.436073
BRCA	TCGA-E2-A1LE	1	879	0	0
BRCA	TCGA-E2-A1LG	0	350	0	0
BRCA	TCGA-E2-A1LH	0	2876	1.10073	1.10073
BRCA	TCGA-E2-A1LI	0	2750	0.294607	0.294607
BRCA	TCGA-E2-A1LK	1	266	0.197106	0.197106
BRCA	TCGA-E2-A1LL	0	1014	0.166262	0.166262
BRCA	TCGA-E2-A1LS	0	239	0.21421	0.21421
BRCA	TCGA-E2-A2P5	0	326	0	0
BRCA	TCGA-E2-A2P6	0	168	0.0640183	0.0640183
BRCA	TCGA-E2-A3DX	0	217	0	0
BRCA	TCGA-E2-A56Z	0	219	0	0
BRCA	TCGA-E2-A570	0	549	0	0
BRCA	TCGA-E2-A572	0	831	0.574451	0.574451
BRCA	TCGA-E2-A573	0	677	0.0739768	0.0739768
BRCA	TCGA-E2-A574	0	605	0.0790436	0.0790436
BRCA	TCGA-E2-A576	0	578	0.0978936	0.0978936
BRCA	TCGA-E2-A9RU	0	280	0.754142	0.754142
BRCA	TCGA-E9-A1N3	0	0	0.24594	0.24594
BRCA	TCGA-E9-A1N4	0	5	0	0
BRCA	TCGA-E9-A1N5	0	0	0	0
BRCA	TCGA-E9-A1N6	0	0	0.586655	0.586655
BRCA	TCGA-E9-A1N8	0	0	0.0824438	0.0824438
BRCA	TCGA-E9-A1N9	0	0	0.0910206	0.0910206
BRCA	TCGA-E9-A1NA	0	0	0.198112	0.198112
BRCA	TCGA-E9-A1NC	0	0	0	0
BRCA	TCGA-E9-A1ND	0	0	0.242738	0.242738
BRCA	TCGA-E9-A1NE	0	0	0.214718	0.214718
BRCA	TCGA-E9-A1NF	0	0	0.151159	0.151159
BRCA	TCGA-E9-A1NG	0	0	0.115491	0.115491
BRCA	TCGA-E9-A1NH	0	0	0.0824908	0.0824908
BRCA	TCGA-E9-A1NI	0	-7	0.376323	0.376323
BRCA	TCGA-E9-A1QZ	0	0	0.0630925	0.0630925
BRCA	TCGA-E9-A1R0	0	0	0.120896	0.120896
BRCA	TCGA-E9-A1R2	0	19	0	0
BRCA	TCGA-E9-A1R3	0	64	0.351389	0.351389
BRCA	TCGA-E9-A1R4	0	29	0.341658	0.341658
BRCA	TCGA-E9-A1R5	0	42	0	0
BRCA	TCGA-E9-A1R6	0	84	0.414585	0.414585
BRCA	TCGA-E9-A1R7	0	34	0.123485	0.123485
BRCA	TCGA-E9-A1RA	0	29	0.521286	0.521286
BRCA	TCGA-E9-A1RB	0	21	0.19818	0.19818
BRCA	TCGA-E9-A1RC	0	1224	0.321467	0.321467
BRCA	TCGA-E9-A1RD	0	20	0.314044	0.314044
BRCA	TCGA-E9-A1RE	0	47	0.138751	0.138751
BRCA	TCGA-E9-A1RF	0	38	0.12441	0.12441
BRCA	TCGA-E9-A1RG	0	35	0.165378	0.165378
BRCA	TCGA-E9-A1RH	0	14	0	0
BRCA	TCGA-E9-A1RI	0	48	0.0722043	0.0722043
BRCA	TCGA-E9-A226	0	16	0.0839681	0.0839681
BRCA	TCGA-E9-A227	0	24	0.23704	0.23704
BRCA	TCGA-E9-A228	0	0	0.124097	0.124097
BRCA	TCGA-E9-A229	0	0	0.315515	0.315515
BRCA	TCGA-E9-A22A	0	0	0.0812512	0.0812512
BRCA	TCGA-E9-A22B	0	0	0.0599679	0.0599679
BRCA	TCGA-E9-A22D	0	0	0	0
BRCA	TCGA-E9-A22E	0	0	0.133136	0.133136
BRCA	TCGA-E9-A22G	0	0	0.39476	0.39476
BRCA	TCGA-E9-A22H	0	0	0.0915652	0.0915652
BRCA	TCGA-E9-A243	0	43	0.190276	0.190276
BRCA	TCGA-E9-A244	0	21	0.331332	0.331332
BRCA	TCGA-E9-A245	0	26	0.117748	0.117748
BRCA	TCGA-E9-A247	0	13	0.035478	0.035478
BRCA	TCGA-E9-A248	0	22	0	0
BRCA	TCGA-E9-A249	0	29	0	0
BRCA	TCGA-E9-A24A	0	11	0	0
BRCA	TCGA-E9-A295	0	22	0.0972821	0.0972821
BRCA	TCGA-E9-A2JS	0	13	0	0
BRCA	TCGA-E9-A2JT	0	23	0.149555	0.149555
BRCA	TCGA-E9-A3HO	0	19	0.462524	0.462524
BRCA	TCGA-E9-A3Q9	0	31	0	0
BRCA	TCGA-E9-A3QA	0	19	0.0582192	0.0582192
BRCA	TCGA-E9-A3X8	0	23	0.158418	0.158418
BRCA	TCGA-E9-A54X	0	0	0	0
BRCA	TCGA-E9-A54Y	0	7	0	0
BRCA	TCGA-E9-A5FK	0	12	0	0
BRCA	TCGA-E9-A5FL	0	8	0.244243	0.244243
BRCA	TCGA-E9-A5UO	0	7	0.0879623	0.0879623
BRCA	TCGA-E9-A5UP	0	0	0	0
BRCA	TCGA-E9-A6HE	0	92	0	0
BRCA	TCGA-EW-A1IW	0	252	0.0604158	0.0604158
BRCA	TCGA-EW-A1IX	0	1082	0	0
BRCA	TCGA-EW-A1IY	0	258	0.501183	0.501183
BRCA	TCGA-EW-A1IZ	0	260	0.0917755	0.0917755
BRCA	TCGA-EW-A1J1	0	282	0.054065	0.054065
BRCA	TCGA-EW-A1J2	0	140	0.14314	0.14314
BRCA	TCGA-EW-A1J3	0	252	0.617412	0.617412
BRCA	TCGA-EW-A1J5	0	227	0.284464	0.284464
BRCA	TCGA-EW-A1J6	0	595	0.13825	0.13825
BRCA	TCGA-EW-A1OV	0	523	0.257762	0.257762
BRCA	TCGA-EW-A1OW	0	464	0.35154	0.35154
BRCA	TCGA-EW-A1OX	0	562	0.301211	0.301211
BRCA	TCGA-EW-A1OY	0	593	0.191994	0.191994
BRCA	TCGA-EW-A1OZ	0	941	0.327493	0.327493
BRCA	TCGA-EW-A1P0	0	1121	0	0
BRCA	TCGA-EW-A1P1	0	920	0.427234	0.427234
BRCA	TCGA-EW-A1P3	0	987	0	0
BRCA	TCGA-EW-A1P4	0	501	0	0
BRCA	TCGA-EW-A1P5	0	365	0.26888	0.26888
BRCA	TCGA-EW-A1P6	0	312	0	0
BRCA	TCGA-EW-A1P7	0	635	0	0
BRCA	TCGA-EW-A1P8	1	239	0	0
BRCA	TCGA-EW-A1PA	0	267	0.101482	0.101482
BRCA	TCGA-EW-A1PB	0	608	0.104083	0.104083
BRCA	TCGA-EW-A1PC	0	187	0	0
BRCA	TCGA-EW-A1PD	0	175	0.143822	0.143822
BRCA	TCGA-EW-A1PE	0	107	0.152728	0.152728
BRCA	TCGA-EW-A1PF	0	140	0.0672912	0.0672912
BRCA	TCGA-EW-A1PG	0	876	0.232107	0.232107
BRCA	TCGA-EW-A1PH	0	140	0	0
BRCA	TCGA-EW-A2FR	0	1120	0	0
BRCA	TCGA-EW-A2FS	0	1173	0.655989	0.655989
BRCA	TCGA-EW-A2FV	0	239	0.0554602	0.0554602
BRCA	TCGA-EW-A2FW	0	191	0.0765816	0.0765816
BRCA	TCGA-EW-A3E8	0	647	0	0
BRCA	TCGA-EW-A3U0	0	229	0.0793043	0.0793043
BRCA	TCGA-EW-A423	0	309	0.0596436	0.0596436
BRCA	TCGA-EW-A424	0	322	0	0
BRCA	TCGA-GI-A2C8	0	225	0	0
BRCA	TCGA-GI-A2C9	0	711	0.300368	0.300368
BRCA	TCGA-GM-A2D9	1	1812	0.258439	0.258439
BRCA	TCGA-GM-A2DA	0	5909	0	0
BRCA	TCGA-GM-A2DB	0	1616	0.568444	0.568444
BRCA	TCGA-GM-A2DC	0	1628	0.306009	0.306009
BRCA	TCGA-GM-A2DD	0	1309	0.286495	0.286495
BRCA	TCGA-GM-A2DF	0	1299	0.170018	0.170018
BRCA	TCGA-GM-A2DH	0	1286	0.155854	0.155854
BRCA	TCGA-GM-A2DI	0	1883	0.468388	0.468388
BRCA	TCGA-GM-A2DK	0	1896	0.685748	0.685748
BRCA	TCGA-GM-A2DL	0	2763	0.094146	0.094146
BRCA	TCGA-GM-A2DM	0	2331	0.519372	0.519372
BRCA	TCGA-GM-A2DN	0	2352	0.351405	0.351405
BRCA	TCGA-GM-A2DO	0	1623	0	0
BRCA	TCGA-GM-A3NW	0	2982	0.0379402	0.0379402
BRCA	TCGA-GM-A3NY	0	743	0.556781	0.556781
BRCA	TCGA-GM-A3XG	0	982	0	0
BRCA	TCGA-GM-A3XL	0	1717	0.117424	0.117424
BRCA	TCGA-GM-A3XN	0	1641	0.0646663	0.0646663
BRCA	TCGA-GM-A4E0	0	1753	0	0
BRCA	TCGA-GM-A5PV	0	412	0.26535	0.26535
BRCA	TCGA-GM-A5PX	0	551	0.496296	0.496296
BRCA	TCGA-JL-A3YW	0	360	0	0
BRCA	TCGA-JL-A3YX	0	352	0.106571	0.106571
BRCA	TCGA-LD-A66U	0	252	0.0608651	0.0608651
BRCA	TCGA-LD-A74U	0	203	0	0
BRCA	TCGA-LD-A7W5	0	124	0.0620161	0.0620161
BRCA	TCGA-LD-A7W6	0	140	0.157038	0.157038
BRCA	TCGA-LD-A9QF	0	266	0.0855324	0.0855324
BRCA	TCGA-LL-A440	0	20	0.127321	0.127321
BRCA	TCGA-LL-A441	0	91	0	0
BRCA	TCGA-LL-A442	0	109	0.0523988	0.0523988
BRCA	TCGA-LL-A50Y	0	210	0	0
BRCA	TCGA-LL-A5YL	0	169	0	0
BRCA	TCGA-LL-A5YM	0	143	0	0
BRCA	TCGA-LL-A5YN	0	111	0.0915144	0.0915144
BRCA	TCGA-LL-A5YO	0	97	0.200391	0.200391
BRCA	TCGA-LL-A5YP	0	99	0	0
BRCA	TCGA-LL-A6FP	0	352	0.168203	0.168203
BRCA	TCGA-LL-A6FQ	0	80	0.0707865	0.0707865
BRCA	TCGA-LL-A6FR	0	118	0	0
BRCA	TCGA-LL-A73Y	0	126	0	0
BRCA	TCGA-LL-A73Z	0	137	0	0
BRCA	TCGA-LL-A740	0	137	0.15774	0.15774
BRCA	TCGA-LL-A7SZ	0	170	0.312569	0.312569
BRCA	TCGA-LL-A7T0	0	98	0.185691	0.185691
BRCA	TCGA-LL-A8F5	0	189	0.0778572	0.0778572
BRCA	TCGA-LL-A9Q3	0	224	0.178677	0.178677
BRCA	TCGA-LQ-A4E4	0	484	0	0
BRCA	TCGA-MS-A51U	0	85	0	0
BRCA	TCGA-OK-A5Q2	0	64	0.146858	0.146858
BRCA	TCGA-OL-A5D6	0	385	0.0908765	0.0908765
BRCA	TCGA-OL-A5D7	0	1416	0	0
BRCA	TCGA-OL-A5D8	0	229	0	0
BRCA	TCGA-OL-A5DA	0	1357	0.276041	0.276041
BRCA	TCGA-OL-A5RU	0	841	0	0
BRCA	TCGA-OL-A5RV	0	733	0.0827605	0.0827605
BRCA	TCGA-OL-A5RW	0	797	0	0
BRCA	TCGA-OL-A5RX	0	513	0	0
BRCA	TCGA-OL-A5RY	0	429	0.0966696	0.0966696
BRCA	TCGA-OL-A5RZ	0	313	0	0
BRCA	TCGA-OL-A5S0	0	298	0	0
BRCA	TCGA-OL-A66H	0	413	0	0
BRCA	TCGA-OL-A66I	0	714	0	0
BRCA	TCGA-OL-A66J	0	1658	0.216761	0.216761
BRCA	TCGA-OL-A66K	0	1021	0	0
BRCA	TCGA-OL-A66L	0	945	0	0
BRCA	TCGA-OL-A66N	0	413	0	0
BRCA	TCGA-OL-A66O	0	220	0	0
BRCA	TCGA-OL-A66P	0	58	0.106033	0.106033
BRCA	TCGA-OL-A6VO	0	480	0.0591208	0.0591208
BRCA	TCGA-OL-A6VQ	0	229	0.194251	0.194251
BRCA	TCGA-PL-A8LV	0	7	0	0
BRCA	TCGA-PL-A8LX	0	5	0	0
BRCA	TCGA-PL-A8LY	0	8	0.10708	0.10708
BRCA	TCGA-PL-A8LZ	0	120	0	0
BRCA	TCGA-S3-A6ZF	0	212	0	0
BRCA	TCGA-S3-A6ZG	0	207	0	0
BRCA	TCGA-S3-A6ZH	0	263	0.107954	0.107954
BRCA	TCGA-S3-AA0Z	0	322	0.175196	0.175196
BRCA	TCGA-S3-AA10	0	241	0	0
BRCA	TCGA-S3-AA11	0	169	0	0
BRCA	TCGA-S3-AA12	0	259	0	0
BRCA	TCGA-S3-AA14	0	218	0.401084	0.401084
BRCA	TCGA-S3-AA15	0	209	0	0
BRCA	TCGA-S3-AA17	0	119	0	0
BRCA	TCGA-W8-A86G	0	161	0	0
BRCA	TCGA-XX-A899	0	292	0	0
BRCA	TCGA-XX-A89A	0	278	0	0
BRCA	TCGA-Z7-A8R5	0	3042	0	0
BRCA	TCGA-Z7-A8R6	0	2800	0.0688838	0.0688838
